# Supplementary material for: GLIPR1 expression is reduced in multiple myeloma but is not a tumour suppressor in mice
Source: PLoS One. 2020 Jan 29;15(1):e0228408. doi: 10.1371/journal.pone.0228408 (PMC6988976; doi:10.1371/journal.pone.0228408)
Supplement: S1 Table — Peripheral blood was collected by a tail bleed from 12-week-old Glipr1-/- mice and WT control mice and was assessed on a HEMAVET analyser (n = 7/genotype). Data are given as mean ± SD. (XLSX) [file pone.0228408.s008.xlsx]

## Sheet: S1 Table
			WT		Glipr1-/-		P value
			Mean	Standard deviation	Mean	Standard deviation
	White blood cell number	K/uL	7.90857	1.20464	7.35571	1.15257	0.535
	Neutrophil number	K/uL	1.55214	0.29017	1.63214	0.785169	0.710
	Lymphocyte number	K/uL	6.08714	1.01502	5.49	0.636331	0.318
	Monocyte number	K/uL	0.168571	0.0481936	0.16	0.0434933	0.544
	Eosinophil number	K/uL	0.0764286	0.0386991	0.055	0.0125831	0.266
	Basophil number	K/uL	0.0271429	0.0138013	0.0192857	0.00607493	0.213
	Neutrophil percentage	%	19.7271	2.89024	21.4536	7.60994	0.710
	Lymphocyte percentage	%	76.8693	3.33721	75.3507	7.5601	0.710
	Monocyte percentage	%	2.1	0.497485	2.16429	0.456777	>0.999
	Eosinophil percentage	%	0.952857	0.434174	0.745714	0.1816	0.535
	Basophil percentage	%	0.347857	0.207603	0.285714	0.138427	0.646
	Red blood cell number	M/uL	9.825	0.323368	9.61714	0.251659	0.620
	Haemoglobin	g/dL	12.3857	0.365963	11.9643	0.500595	0.076
	Haematocrit	%	45.0143	1.47725	44.0714	1.50246	0.402
	Mean corpuscular volume	fL	45.8286	0.676299	45.8143	0.448808	0.874
	Mean corpuscular haemoglobin	Pg	12.6071	0.515937	12.4357	0.463424	0.600
	Mean corpuscular haemoglobin concentration	g/dL	27.5286	1.17078	27.1643	1.08348	0.435
	Red blood cell distribution width	%	17.3214	0.330224	17.3929	0.166905	0.708
	Platelet	K/uL	613.429	48.8317	662.929	63.3044	0.165
	Mean platelet volume	fL	4.58571	0.314529	4.52143	0.201778	0.915

## Sheet: Raw data
			WT							Glipr1-/-
			Female 1	Female 2	Female 3	Female 4	Male 1	Male 2	Male 3	Female 1	Female 2	Female 3	Female 4	Male 1	Male 2	Male 3
	White blood cell number	K/uL	8.34	8.92	8.94	6.17	9.12	7.09	6.78	6.2	5.74	7.95	8.21	7.2	9.05	7.14
	Neutrophil number	K/uL	1.225	1.84	1.53	1.22	2	1.49	1.56	0.94	0.955	2.72	1.6	1.135	2.745	1.33
	Lymphocyte number	K/uL	6.915	6.75	7.035	4.795	6.845	5.36	4.91	5.04	4.59	4.96	6.315	5.825	6.055	5.645
	Monocyte number	K/uL	0.16	0.22	0.185	0.07	0.195	0.16	0.19	0.15	0.11	0.17	0.23	0.185	0.17	0.105
	Eosinophil number	K/uL	0.035	0.08	0.15	0.05	0.055	0.065	0.1	0.05	0.055	0.08	0.05	0.04	0.06	0.05
	Basophil number	K/uL	0.005	0.03	0.045	0.04	0.025	0.015	0.03	0.02	0.03	0.02	0.01	0.02	0.02	0.015
	Neutrophil percentage	%	14.695	20.67	17.08	19.745	21.925	21.025	22.95	15.22	16.64	34.165	19.48	15.755	30.35	18.565
	Lymphocyte percentage	%	82.925	75.7	78.695	77.67	75.085	75.62	72.39	81.295	79.99	62.425	76.93	80.905	66.865	79.045
	Monocyte percentage	%	1.92	2.42	2.08	1.145	2.13	2.265	2.74	2.405	1.865	2.125	2.81	2.57	1.87	1.505
	Eosinophil percentage	%	0.405	0.86	1.645	0.815	0.615	0.92	1.41	0.76	0.93	1.035	0.63	0.505	0.675	0.685
	Basophil percentage	%	0.06	0.34	0.5	0.635	0.24	0.16	0.5	0.32	0.575	0.255	0.15	0.265	0.24	0.195
	Red blood cell number	M/uL	10.005	9.6	9.62	10.085	9.555	9.55	10.36	9.52	9.635	9.13	9.95	9.71	9.645	9.73
	Haemoglobin	g/dL	12.45	12	13.05	12.1	12.1	12.4	12.6	11.45	11.55	11.6	11.95	12.8	11.95	12.45
	Haematocrit	%	46	45.3	44.15	45.65	43.1	43.6	47.3	43.3	44.15	41.5	46.45	44.7	43.85	44.55
	Mean corpuscular volume	fL	45.95	47.2	45.9	45.25	45.15	45.65	45.7	45.5	45.8	45.45	46.7	46.05	45.45	45.75
	Mean corpuscular haemoglobin	Pg	12.4	12.5	13.55	12	12.65	12.95	12.2	12.05	11.95	12.7	12	13.15	12.4	12.8
	Mean corpuscular haemoglobin concentration	g/dL	27.05	26.5	29.55	26.55	28.05	28.4	26.6	26.45	26.2	28	25.7	28.6	27.2	28
	Red blood cell distribution width	%	17.45	17.7	17	17.75	17.3	17.15	16.9	17.4	17.45	17.6	17.45	17.4	17.4	17.05
	Platelet	K/uL	602	692	588	612.5	645	620.5	534	591	603.5	635	665.5	737.5	757	651
	Mean platelet volume	fL	4.2	5.2	4.75	4.5	4.45	4.5	4.5	4.55	4.65	4.8	4.4	4.4	4.65	4.2
