# Supplementary material for: GLIPR1 expression is reduced in multiple myeloma but is not a tumour suppressor in mice
Source: PLoS One. 2020 Jan 29;15(1):e0228408. doi: 10.1371/journal.pone.0228408 (PMC6988976; doi:10.1371/journal.pone.0228408)
Supplement: S2 Table — Peripheral blood was collected by a tail bleed from 12-month-old Glipr1-/- mice and WT control mice and was assessed on a HEMAVET analyser (n = 10/genotype). Data are given as mean ± SD. *P < 0.05, **P < 0.01, Mann-Whitney U test. (XLSX) [file pone.0228408.s009.xlsx]

## Sheet: S2 Table
			WT		Glipr1-/-		P value
			Mean	Standard deviation	Mean	Standard deviation
	White blood cell number	K/uL	10.05	1.66	10.38	4.00	>0.999
	Neutrophil number	K/uL	2.02	0.64	2.25	0.81	0.565
	Lymphocyte number	K/uL	7.42	1.35	7.72	3.22	0.971
	Monocyte number	K/uL	0.41	0.13	0.24	0.12	0.015*
	Eosinophil number	K/uL	0.16	0.09	0.13	0.08	0.538
	Basophil number	K/uL	0.05	0.03	0.04	0.03	0.332
	Neutrophil percentage	%	20.07	4.85	22.52	4.92	0.280
	Lymphocyte percentage	%	73.78	6.18	73.49	5.49	0.631
	Monocyte percentage	%	4.11	1.09	2.38	0.86	0.001**
	Eosinophil percentage	%	1.57	0.84	1.27	0.60	0.541
	Basophil percentage	%	0.46	0.31	0.34	0.18	0.753
	Red blood cell number	M/uL	10.18	0.47	10.21	0.82	0.739
	Haemoglobin	g/dL	14.4	0.7	14.0	0.9	0.565
	Haematocrit	%	47.2	2.6	46.7	2.2	0.897
	Mean corpuscular volume	fL	46.4	1.1	45.8	2.1	0.127
	Mean corpuscular haemoglobin	Pg	14.1	0.6	13.8	0.6	0.287
	Mean corpuscular haemoglobin concentration	g/dL	30.5	0.9	30.1	1.0	0.446
	Red blood cell distribution width	%	18.2	0.3	18.4	0.7	0.670
	Platelet	K/uL	1263	172	1348	256	0.739
	Mean platelet volume	fL	5.8	0.2	5.8	0.3	0.987

## Sheet: Raw data
			WT										Glipr1-/-
			Female 1	Female 2	Female 3	Female 4	Female 5	Male 1	Male 2	Male 3	Male 4	Male 5	Female 1	Female 2	Female 3	Female 4	Female 5	Male 1	Male 2	Male 3	Male 4	Male 5
	White blood cell number	K/uL	8.26	11.02	8.9	9.9	11.12	9.58	10.06	10.48	7.68	13.52	7.58	6.48	7.82	6.74	5.16	15.16	14.02	15.42	11.84	13.56
	Neutrophil number	K/uL	1.81	3.38	1.76	1.81	2.22	1.59	1.64	1.32	1.79	2.88	1.94	1.21	1.8	1.95	1.5	3.68	2.76	2.62	1.71	3.31
	Lymphocyte number	K/uL	6	6.48	6.69	7.67	8.06	7.48	7.79	8.51	5.38	10.09	5.33	4.87	5.7	4.51	3.48	10.64	10.67	12.29	9.99	9.73
	Monocyte number	K/uL	0.33	0.61	0.25	0.3	0.66	0.35	0.42	0.48	0.35	0.39	0.12	0.26	0.23	0.17	0.11	0.44	0.4	0.35	0.11	0.25
	Eosinophil number	K/uL	0.11	0.42	0.15	0.09	0.15	0.11	0.15	0.13	0.14	0.13	0.16	0.1	0.06	0.09	0.06	0.31	0.15	0.14	0.02	0.21
	Basophil number	K/uL	0.02	0.13	0.06	0.03	0.03	0.04	0.07	0.04	0.02	0.03	0.03	0.03	0.03	0.02	0.02	0.09	0.04	0.02	0	0.07
	Neutrophil percentage	%	21.88	30.65	19.79	18.32	19.98	16.63	16.31	12.61	23.25	21.29	25.63	18.68	23.01	28.94	29.03	24.3	19.7	17.02	14.48	24.39
	Lymphocyte percentage	%	72.65	58.81	75.12	77.48	72.45	78.07	77.39	81.19	70.07	74.6	70.26	75.21	72.93	66.98	67.35	70.21	76.1	79.7	84.36	71.75
	Monocyte percentage	%	3.99	5.53	2.77	2.98	5.95	3.66	4.2	4.6	4.57	2.89	1.53	4.05	2.94	2.46	2.09	2.87	2.82	2.28	0.97	1.82
	Eosinophil percentage	%	1.28	3.82	1.64	0.94	1.34	1.2	1.45	1.22	1.82	0.99	2.17	1.54	0.79	1.34	1.14	2.04	1.1	0.88	0.17	1.54
	Basophil percentage	%	0.2	1.18	0.68	0.28	0.27	0.44	0.67	0.39	0.28	0.23	0.41	0.52	0.33	0.28	0.39	0.58	0.28	0.12	0	0.51
	Red blood cell number	M/uL	10.99	10.45	10.6	10.27	9.6	9.51	9.84	10.05	10	10.48	10.23	10.98	10.45	9.81	10.07	8.18	10.44	11.23	10.45	10.24
	Haemoglobin	g/dL	14.8	14.6	15.3	15.2	14.5	13.6	13.8	13.4	13.8	14.7	14.6	14.7	15	13.9	13.9	11.9	13.4	14.7	14.4	13.8
	Haematocrit	%	50.6	48.8	49.5	49.9	44.8	43.5	45.3	44.3	46.5	49	46.6	49.1	47.7	46.2	46.7	41.9	46	50.2	46.6	45.5
	Mean corpuscular volume	fL	46	46.7	46.7	48.6	46.7	45.7	46	44.1	46.5	46.8	45.6	44.7	45.6	47.1	46.4	51.2	44.1	44.7	44.6	44.4
	Mean corpuscular haemoglobin	Pg	13.5	14	14.4	14.8	15.1	14.3	14	13.3	13.8	14	14.3	13.4	14.4	14.2	13.8	14.5	12.8	13.1	13.8	13.5
	Mean corpuscular haemoglobin concentration	g/dL	29.2	29.9	30.9	30.5	32.4	31.3	30.5	30.2	29.7	30	31.3	29.9	31.4	30.1	29.8	28.4	29.1	29.3	30.9	30.3
	Red blood cell distribution width	%	18	18.3	18.6	17.6	18.3	18.7	18	18.4	17.9	18.1	18.2	18.5	17.8	19.4	17.9	19.8	18	18.1	18.5	18.2
	Platelet	K/uL	1199	1007	1177	1226	1305	1034	1347	1341	1570	1428	1233	1228	1152	1253	1147	1169	1311	1393	1929	1666
	Mean platelet volume	fL	5.7	5.7	6.1	5.8	5.9	6	5.5	5.5	5.9	5.6	5.8	5.6	5.8	5.8	5.7	5.6	5.5	5.7	6.5	6.2
